# Supplementary material for: Barriers and Facilitators to Proactive Deprescribing in Saudi Hospitals: A Qualitative Study Using the Theoretical Domains Framework
Source: Healthcare (Basel). 2025 May 28;13(11):1274. doi: 10.3390/healthcare13111274 (PMC12155129; doi:10.3390/healthcare13111274)
Supplement: Supplementary file 1 [file healthcare-13-01274-s001.zip]

Archive with 1 entries (1 files):
- healthcare-3596442-supplementary.pdf
